# Supplementary material for: Bunyaviral N Proteins Localize at RNA Processing Bodies and Stress Granules: The Enigma of Cytoplasmic Sources of Capped RNA for Cap Snatching
Source: Viruses. 2022 Jul 29;14(8):1679. doi: 10.3390/v14081679 (PMC9414089; doi:10.3390/v14081679)
Supplement: Supplementary file 1 [file viruses-14-01679-s001.zip]

Archive with 2 entries (2 files):
- Supplemental Figure 1.pdf
- Supplemental table 1.pdf
